# Supplementary material for: Carbon Emission and Biodiversity of Arctic Soil Microbial Communities of the Novaya Zemlya and Franz Josef Land Archipelagos
Source: Microorganisms. 2023 Feb 15;11(2):482. doi: 10.3390/microorganisms11020482 (PMC9962458; doi:10.3390/microorganisms11020482)
Supplement: Supplementary file 1 [file microorganisms-11-00482-s001.zip]

Archive with 2 entries (2 files):
- Suppl Figure S1.jpg
- Suppl Tables S1-S4.pdf
